# Supplementary material for: Dissemination of KPC-2-Encoding IncX6 Plasmids Among Multiple Enterobacteriaceae Species in a Single Chinese Hospital
Source: Front Microbiol. 2018 Mar 19;9:478. doi: 10.3389/fmicb.2018.00478 (PMC5868456; doi:10.3389/fmicb.2018.00478)
Supplement: TABLE S1 — KPC-producing Enterobacteriaceae strains. [file Table_1.XLS]

## Sheet: Table S1
Bacterium	Strain	IncX6 plasmid: repA	IncX6 plasmid: parA	IncX6 plasmid: topB	IncX6 plasmid: dnaJ	IncX6 plasmid: ftsH	IncX6 plasmid: tivB3-4	IncX6 plasmid: tivB6	IncX6 plasmid: tivB10	IncX6 plasmid	KPC-2	qnrS1	ESBL gene(s)	Hospital department	Year	Gender	Specimens
Klebsiella pneumoniae	Kpn3	+	+	+	+	+	+	+	+	+	+	+	TEM and OXA-2	Department of ICU	2014	Male	Sputum
Klebsiella pneumoniae	Kpn4	+	+	+	+	+	+	+	+	+	+	-	TEM	Department of Urology	2014	Male	Urine
Klebsiella pneumoniae	Kpn26	+	+	+	+	+	+	+	+	+	+	+	TEM	Department of ICU	2015	Female	Urine
Klebsiella pneumoniae	Kpn18	+	+	+	+	+	+	+	+	+	+	-	TEM	Department of ICU	2014	Female	Sputum
Klebsiella pneumoniae	Kpn12	+	+	+	+	+	+	+	+	+	+	+	TEM	Department of ICU	2014	Male	Sputum
Klebsiella pneumoniae	Kpn24	+	+	+	+	+	+	+	+	+	+	+	TEM, CTX-M-1 and TEM	Department of ICU	2015	Male	Sputum
Klebsiella pneumoniae	Kpn35	+	+	+	+	+	+	+	+	+	+	+	CTX-M-9G, SHV and TEM	Department of ICU	2015	Male	Sputum
Klebsiella pneumoniae	Kpn40	+	+	+	+	+	+	+	+	+	+	+	SHV and TEM	Department of ICU	2015	Female	Urine
Klebsiella pneumoniae	Kpn43	+	+	+	+	+	+	+	+	+	+	+	SHV and TEM	Department of Respiratory Medicine	2015	Male	Sputum
Klebsiella pneumoniae	Kpn44	+	+	+	+	+	+	+	+	+	+	+	SHV and TEM	Department of Emergency	2015	Female	Sputum
Klebsiella pneumoniae	Kpn45	+	+	+	+	+	+	+	+	+	+	+	SHV and TEM	Department of Respiratory Medicine	2015	Male	Sputum
Enterobacter aerogenes	E8	+	+	+	+	+	+	+	+	+	+	+	OXA-1, OXA-2 and TEM	Department of ICU	2014	Male	Sputum
Enterobacter aerogenes	E20	+	+	+	+	+	+	+	+	+	+	+	TEM, OXA-1 and OXA-2	Department of ICU	2014	Male	Sputum
Enterobacter aerogenes	E17	+	+	+	+	+	+	+	+	+	+	+	TEM, OXA-1 and OXA-2	Department of ICU	2014	Male	Sputum
Enterobacter aerogenes	E26	+	+	+	+	+	+	+	+	+	+	+	TEM, OXA-1 and OXA-2	Department of ICU	2014	Male	Sputum
Enterobacter aerogenes	E30	+	+	+	+	+	+	+	+	+	+	+	OXA-1G and TEM	Department of Gerontology	2015	Male	Sputum
Serratia marcescens	GN6	+	+	+	+	+	+	+	+	+	+	-	TEM	Department of ICU	2014	Male	Sputum
Serratia marcescens	GN14	+	+	+	+	+	+	+	+	+	+	+	TEM	Department of ICU	2014	Female	Sputum
Serratia marcescens	GN20	+	+	+	+	+	+	+	+	+	+	+	TEM	Department of Neurology	2015	Female	Sputum
Serratia marcescens	GN26	+	+	+	+	+	+	+	+	+	+	+	TEM	Department of ICU	2015	Male	Sputum
Escherichia coli	E4	+	+	+	+	+	+	+	+	+	+	-	TEM	Department of ICU	2014	Male	Sputum
Escherichia coli	E32	+	+	+	+	+	+	+	+	+	+	+	CTX-M-9G, SHV and TEM	Department of Respiratory Medicine	2015	Male	Sputum
Morganella morganii	GN28	+	+	+	+	+	+	+	+	+	+	-	OXA-1G and TEM	Department of ICU	2015	Male	Sputum
Proteus mirabilis	GN2	+	+	+	+	+	+	+	+	+	+	-	TEM	Department of ICU	2014	Female	Urine
Serratia marcescens	GN19	+	+	+	+	+	-	-	-	+	+	+	TEM	Department of Neurology	2015	Female	Sputum
Klebsiella pneumoniae	Kpn8	-	-	-	-	-	-	-	-	-	+	+	Not applicable	Department of Respiratory Medicine	2014	Male	Sputum
Klebsiella pneumoniae	Kpn16	-	-	-	-	-	-	-	-	-	+	+	Not applicable	Department of ICU	2014	Female	Sputum
Klebsiella pneumoniae	Kpn19	-	-	-	-	-	-	-	-	-	+	+	Not applicable	Department of ICU	2014	Female	Urine
Klebsiella pneumoniae	Kpn22	-	-	-	-	-	-	-	-	-	+	+	Not applicable	Department of ICU	2015	Male	Sputum
Klebsiella pneumoniae	Kpn23	-	-	-	-	-	-	-	-	-	+	+	Not applicable	Department of ICU	2015	Male	Sputum
Klebsiella pneumoniae	Kpn25	-	-	-	-	-	-	-	-	-	+	+	Not applicable	Department of Gerontology	2015	Male	Sputum
Klebsiella pneumoniae	Kpn27	-	-	-	-	-	-	-	-	-	+	+	Not applicable	Department of ICU	2015	Male	Sputum
Klebsiella pneumoniae	Kpn28	-	-	-	-	-	-	-	-	-	+	+	Not applicable	Department of General Surgery	2015	Female	Sputum
Klebsiella pneumoniae	Kpn29	-	-	-	-	-	-	-	-	-	+	+	TEM	Department of Endocrinology	2015	Male	Sputum
Klebsiella pneumoniae	Kpn32	-	-	-	-	-	-	-	-	-	+	-	CTX-M-9G and SHV	Department of Gerontology	2015	Male	Sputum
Klebsiella pneumoniae	Kpn41	-	-	-	-	-	-	-	-	-	+	+	CTX-M-9G and SHV	Department of ICU	2015	Female	Urine
Klebsiella pneumoniae	Kpn42	-	-	-	-	-	-	-	-	-	+	+	CTX-M-9G and SHV	Department of ICU	2015	Male	Sputum
Klebsiella pneumoniae	Kpn48	-	-	-	-	-	-	-	-	-	+	+	CTX-M-9G and SHV	Department of ICU	2015	Male	Sputum
Klebsiella pneumoniae	Kpn50	-	-	-	-	-	-	-	-	-	+	+	CTX-M-9G and SHV	Department of Gerontology	2015	Male	Urine
Klebsiella pneumoniae	Kpn31	-	-	-	-	-	-	-	-	-	+	-	CTX-M-9G, TEM and SHV	Department of Urology	2015	Female	Urine
Klebsiella pneumoniae	Kpn39	-	-	-	-	-	-	-	-	-	+	+	CTX-M-9G, TEM and SHV	Department of Neurosurgery	2015	Male	Urine
Klebsiella pneumoniae	Kpn30	-	-	-	-	-	-	-	-	-	+	+	SHV	Department of Gerontology	2015	Male	Sputum
Klebsiella pneumoniae	Kpn33	-	-	-	-	-	-	-	-	-	+	+	SHV and TEM	Department of Gerontology	2015	Male	Sputum
Klebsiella pneumoniae	Kpn47	-	-	-	-	-	-	-	-	-	+	-	SHV	Department of Traditional Chinese Medicine	2015	Male	Sputum
Klebsiella pneumoniae	Kpn17	-	-	-	-	-	-	-	-	-	+	+	Not applicable	Department of Respiratory Medicine	2014	Male	Sputum
